# Supplementary material for: Divergent Directionality of Immune Cell-Specific Protein Expression between Bipolar Lithium Responders and Non-Responders Revealed by Enhanced Flow Cytometry
Source: Medicina (Kaunas). 2023 Jan 7;59(1):120. doi: 10.3390/medicina59010120 (PMC9860624; doi:10.3390/medicina59010120)
Supplement: Supplementary file 1 [file medicina-59-00120-s001.zip]

Archive with 1 entries (1 files):
- medicina-2109334-supplementary.pdf
